# Supplementary material for: A cross-country comparison of Covid-19 containment measures and their effects on the epidemic curves
Source: BMC Public Health. 2022 Sep 17;22:1765. doi: 10.1186/s12889-022-14088-7 (PMC9482299; doi:10.1186/s12889-022-14088-7)
Supplement: Supplementary file 2 — Additional file 2. [file 12889_2022_14088_MOESM2_ESM.xlsx]

## Sheet: Containment index sources
reference	Sources
(uk1)	https://www.gov.uk/government/publications/our-plan-to-rebuild-the-uk-governments-covid-19-recovery-strategy/our-plan-to-rebuild-the-uk-governments-covid-19-recovery-strategy
(uk2)	https://www.health.org.uk/news-and-comment/charts-and-infographics/covid-19-policy-tracker
(uk3)	https://www.instituteforgovernment.org.uk/explainers/coronavirus-and-devolution
(uk4)	https://www.gov.uk/government/publications/actions-for-schools-during-the-coronavirus-outbreak/guidance-for-full-opening-schools
(ge1)	https://www.bbc.co.uk/news/world-europe-51999080
(ge2)	https://www.bundesregierung.de/breg-en
(ge3)	https://kcrwberlin.com/2020/06/covid-19-in-berlin-and-germany-what-you-need-to-know/
	Containment index sources
(ge4)	https://en.wikipedia.org/wiki/COVID-19_pandemic_in_Germany
(ge5)	https://www.theguardian.com/world/2020/apr/28/germans-urged-to-stay-home-amid-covid-19-infection-rate-fears
(ge6)	https://www.thelocal.de/20200518/state-by-state-what-are-the-new-rules-for-eating-out-around-germany
(ge7)	https://www.dw.com/en/what-are-germanys-new-coronavirus-social-distancing-rules/a-52881742
(ge8)	https://www.bavaria.by/information-coronavirus/
(ge9)	https://berlinspectator.com/2020/06/01/chronology-germany-and-the-coronavirus-3/
(sp1)	https://www.boe.es/biblioteca_juridica/codigos/codigo.php?id=363&modo=2&nota=0&tab=2
(sp2)	https://www.spainenglish.com/2020/05/31/lifting-lockdown-spain-full-details-phases/
(sp3)	https://www.rtve.es/noticias/20200605/mapa-desescalada-espana-fase-esta-tu-provincia/2013477.shtml
(fr1)	https://www.gouvernement.fr/en/coronavirus-covid-19
(fr2)	https://www.connexionfrance.com/French-news/France-deconfinement-May-11-What-is-allowed-or-not-allowed-parks-beaches-schools-bars-restaurants-going-out-travel-transport
(fr3)	https://www.thesun.co.uk/news/11391728/coronavirus-france-lockdown/
(fr4)	https://www.france24.com/en/20200622-back-to-school-for-millions-in-france-as-more-covid-19-restrictions-lifted
(fr5)	https://www.wsws.org/en/articles/2020/05/26/scho-m26.html
(fr6)	https://www.bbc.co.uk/news/world-europe-52615733
(ox)	oxford
(eu)	https://www.euronews.com/2020/03/19/coronavirus-which-countries-are-under-lockdown-and-who-s-next
(eu2)	https://www.euractiv.com/section/coronavirus/news/germany-extends-covid19-restrictions-but-announces-relaxation-of-some-measures/
unesco	https://en.unesco.org/covid19/educationresponse
corriere	corriere della sera 20200602 (www.corriere.it)
(eu3)	https://fortune.com/2020/08/10/covid-schools-reopening-class-children-coronavirus/
(it1)	http://www.governo.it/it/coronavirus-misure-del-governo
	https://www.dw.com/en/coronavirus-what-are-the-lockdown-measures-across-europe/a-52905137					tabella bandierine e restrizioni

## Sheet: Containment index data
Containment index data
countryCode	countryName	week starting	C1_Schools	C1_reg	C1_note	C2_Workplace (Manuf/Services/other businesses)	C2_reg	C2_note	C3_Retail (excl essential goods)	C3_reg	C3_note	C4_Hospitality (bar,restaurants, accomodations) excl. Takeway	N4_reg	C4_note	C5_Personal care (hairdresser,beauty salons,..)	C5_reg	C5_note	C6_Assembly and Leisure (museums, cinema, gyms, worship, sports...)	C6_reg	C6_note	C7_Internal movement	C7_reg	C7_note	C8_Stay at home	C8_reg	C8_note	C9_Gatherings	C9_reg	C9_note	Containment index	GENERAL NOTE
DEU	Germany	20200106																												0
DEU	Germany	20200113																												0
DEU	Germany	20200120																												0
DEU	Germany	20200127																												0
DEU	Germany	20200203																												0
DEU	Germany	20200210																												0
DEU	Germany	20200217																												0
DEU	Germany	20200224	0.25	T	(ox) (YI) explains it is one small city that was hotspot																									0.25
DEU	Germany	20200302	0.25	T																										0.25
DEU	Germany	20200309	0.25	T														0.25	T	(ge4) On 8 March, the German Health Minister recommended to cancel events of more than 1000 attendees for the time being (ge9) Berlin closes its opera, concert halls and theaters, other federal state, such as Bavaria, are taking a similar approach to slow down the spread of the virus.							0.25	R	(ge4) On 8 March, the German Health Minister recommended to cancel events of more than 1000 attendees for the time being	0.75
DEU	Germany	20200316	1	N	before regional, now national (ge4) On 13 March, 14 of the 16 German federal states decided to close their schools and nurseries for the next few weeks.				1	N	(ge4) March 15th Supermarkets, chemist's shops, banks, pet shops, and all businesses that sell essential basic needs are allowed extended opening times including on Sundays, while non-essential shops are to be closed at all times.	0.75	N	(ge4) 17 March. Restaurants were ordered to limit their dine-in opening hours to before 3:00 pm;		N		0.5	T	(ge9) Berlin forbids events with 50 or more people. More businesses, even casinos and brothels, are forced to close. There are exceptions for restaurants.							0.25	R	(ge9) Berlin forbids events with 50 or more people	3.5
DEU	Germany	20200323	1	N		0.5	N	(ox) + deck Never completely closed. Working from home recommanded	1	N	(ge1) The measures included closing hair, beauty and massage studios. Other non-essential shops had already been shut.	1	N	(ge1) Restaurants will now only be allowed to open for takeaway service. (ge7) Gastronomy businesses must close. Businesses offering food delivery and collection will be allowed to remain open.	1	N	(ge1) The measures included closing hair, beauty and massage studios. Other non-essential shops had already been shut. (ge7) Service providers such as hair-dressers, cosmetic, massage and tattoo studios where a 2-meter distance between people is not possible must also close. Businesses and centers offering medical treatments may remain open.	1	N	(ge8) Events and assemblies are prohibited nationwide. This also applies to meetings in churches, mosques and synagogues as well as meetings of other religious communities. Major events remain prohibited at least until 31 August 2020. (YI) checked with Yasemin museum, theatrhes etc closed	0.5	T	(ge7) Commuting to work, helping others and exercising alone outside will still be permissible, as long as the activities are carried out in abidance with the guidelines. (differences by region, some strcter) (ox) restrictions on some states only => flag as 0.5 (YI) some states not possible (est vs west approx)	0.5	N	(ge7) Commuting to work, helping others and exercising alone outside will still be permissible, as long as the activities are carried out in abidance with the guidelines. (differences by region, some strcter)	0.75	N	(ge1) People will not be allowed to form groups of three or more in public unless they live together in the same household, or the gathering is work-related. (ge7) General contact with others should be reduced to a minimum.	7.25	(ge1) All restrictions apply to every German state, and will be in place for at least the next two weeks. (ge6) German Chancellor Angela Merkel announced new measures on Monday to try to prevent the further spread of COVID-19 in Germany. Non-essential businesses and shops will shut down, while religious gatherings will be prohibited and holiday travel will grind to a halt. "There have never been …
DEU	Germany	20200330	1	N		0.5	N		1	N		1	N		1	N		1	N		0.5	T		0.5	N		0.75	N		7.25
DEU	Germany	20200406	1	N		0.5	N		1	N		1	N		1	N		1	N		0.5	T		0.5	N		0.75	N		7.25
DEU	Germany	20200413	1	N		0.5	N		1	N		1	N		1	N		1	N		0.5	T		0.5	N		0.75	N		7.25
DEU	Germany	20200420	1	N		0.5	N		0.5	N	(eu) Smaller shops have been allowed to reopen while respecting social distancing measures, as have other businesses such as car dealers and bicycle shops. (ge2) As of 20 April 2020, individual shops and also libraries at universities can reopen in most Länder, provided they meet considtions (YI) Shops with less than 800sm and limited person in shops, hairdressers can re-open by May 4th with rest…	1	N		1	N		1	N		0.5	T		0.5	N		0.75	N		6.75	(eu) Germany began its first steps to ease restrictions on April 20. (ge2) As of 20 April 2020, individual shops and also libraries at universities can reopen in most Länder, provided they meet conditions for hygiene, control access and take steps to prevent queues from forming,.. draft a concept for the reopening of schools by 29 April. The other measures concerning contact restrictions will rem…
DEU	Germany	20200427	1	N		0.5	N		0.5	N		1	N		1	N		1	N		0.5	T		0.5	N	(ge5)Germans have been advised to stay at home as much as possible and continue to apply physical distancing	0.75	N		6.75
DEU	Germany	20200504	0.75	R	(ge2) .. draft a concept for the reopening of schools by 29 April. (YI) : only last year of each level of school => approx 25% of students (cg) R as peculiarities by region but finally almost all affected	0.5	N		0.25	R	deck AW (YI) all opened but max # person/sqm, masks etc (cg) consistently with Italy let's set to 0.25	0.5	R	regional differences. Restaurants can re-open with distance	0.25	R	(ge4) opening on 4 May, as well as hair salons although with all rules for social distances, limited capacity etc. (ge3) hairdresser opened on may 4th, tatoot/nail salon from may9th (Berlin)	0.25	R	(ge8) Bavaria: Assemblies are permitted since 4 May under conditions (max 50 patercipats,Only outdoors and stationary, with a basic min dist of 1.5 m and without distribution of flyers etc., Max duration: 60 min etc). Almost same for Divine services . (cg) set 0.25 as aonly some of activites resumed and with significant limitations as for capacity	0	N	(ge8) With effect from 6 May 2020, the general movement restriction ceased to apply. (Bavaria considered stricter state => set to 0)	0.5	N		0.5	R	(ge4) May 4th: while contact limitations would remain until 5 June. Under the newly agreed conditions, a maximum of two different households can meet in public (ge8) Bavaria: The existing contact restriction and the distance rule will continue to apply. Everyone is therefore required to reduce physical contact with other people outside the members of their own household to an absolutely necessary…	3.5
DEU	Germany	20200511	0.75	R		0.5	N		0.25	R		0.5	R	(ge6) North Rhine-Westphalia, Germany’s most populous state also allowed all restaurants to open as of Monday, May 11th. Anche Lower Saxony	0.25	R		0.25	R	(ge8) Bavaria: Since 11 May the following facilities and businesses have reopened: Animal parks and botanical gardens with conditions (admission, 20 sqm rule, distance, outdoor facilities only, no gastronomy, no petting zoo). Libraries, museums, galleries, exhibitions and memorials with conditions (20 sqm rule, distance, no catering business). Contact-free individual sports with distance (e.g. te…	0	N		0.5	N		0.5	R		3.5
DEU	Germany	20200518	0.75	R		0.5	N		0.25	R		0.5	R	(ge6) As of Monday, restaurants in each of Germany's 16 states can open their doors - albeit with different restrictions. (ge8) Bavaria: Gastronomy has opened gradually since 18 May 2020, initially outdoors (e.g. beer gardens), and indoors since 25 May 2020.	0.25	R		0.25	R		0	N		0.5	N		0.5	R		3.5
DEU	Germany	20200525	0.75	R		0.5	N		0.25	R		0.25	R	(cg) reduce score as per note above	0.25	R		0.25	R		0	N		0.5	N		0.5	R		3.25
DEU	Germany	20200601	0.75	R		0.5	N		0.25	R		0.25	R	(ge3) Berlino: Bars, pubs and shisha bars were permitted to reopen from June 2 (ge8) Bavaria: The Whitsun weekend (30 May) is the date for a possible opening of hotels	0.25	R		0.25	R	(ge8) Bavaria) on 30 May, outdoor leisure facilities such as amusement parks should also be able to resume operations from this day. From 15 June 2020, the resumption of theatre, concert and other cultural events is possible (up to 50 guests indoors, up to 100 guests outdoors) From 15 June 2020, the resumption of cinema operations is possible in principle	0	N		0.5	N		0.5	R		3.25
ESP	Spain	20200106																												0
ESP	Spain	20200113																												0
ESP	Spain	20200120																												0
ESP	Spain	20200127																												0
ESP	Spain	20200203																												0
ESP	Spain	20200210																												0
ESP	Spain	20200217																												0
ESP	Spain	20200224																												0
ESP	Spain	20200302																												0
ESP	Spain	20200309	0.5	T	Closure in Madrid, Pais Vascos and few others																									0.5
ESP	Spain	20200316	1	N		0.75	N	ordered to workfrom home whenever possible	1	N	(sp1) Buletin Fase 0: Se suspende la apertura al público de los locales y establecimientos minoristas, a excepción de los establecimientos comerciales minoristas de alimentación, bebidas, productos y bienes de primera necesidad, etc	1	N	(sp1) Buletin Fase 0: Se suspenden las actividades de hostelería y restauración, pudiendo prestarse exclusivamente servicios de entrega a domicilio.	1	N	(sp1) Buletin Fase 0: En cualquier caso, se suspenderá la actividad de cualquier establecimiento que, a juicio de la autoridad competente, pueda suponer un riesgo de contagio por las condiciones en las que se esté desarrollando.	1	N	(sp1) Buletin Fase 0: Se suspende la apertura al público de los museos, archivos, bibliotecas, monumentos, así como de los locales y establecimientos en los que se desarrollen espectáculos públicos, las actividades deportivas y de ocio indicados en el anexo del presente real decreto. Se suspenden asimismo las verbenas, desfiles y fiestas populares	1	N		1	N	(sp1) Buletin Fase 0 Durante la vigencia del estado de alarma, las personas únicamente podrán circular por las vías o espacios de uso público para la realización de las siguientes actividades (..food, work, …essential reasons)	1	N		8.75	(eu) The strict lockdown in place since mid-March
ESP	Spain	20200323	1	N		0.75	N		1	N		1	N		1	N		1	N		1	N		1	N		1	N		8.75
ESP	Spain	20200330	1	N		1	N	chiusura totale fino semana santa	1	N		1	N		1	N		1	N		1	N		1	N		1	N		9
ESP	Spain	20200406	1	N		1	N		1	N		1	N		1	N		1	N		1	N		1	N		1	N		9
ESP	Spain	20200413	1	N		1	N		1	N		1	N		1	N		1	N		1	N		1	N		1	N		9
ESP	Spain	20200420	1	N		0.75	N	(eu) After Easter Spain allowed some employees to return to work in factories, offices and on construction sites.	1	N		1	N		1	N		1	N		1	N		1	N		1	N		8.75
ESP	Spain	20200427	1	N		0.75	N		1	N		1	N		1	N		1	N		1	N		0.75	N	(sp2) Phase 0: children out for daily walks and exercise from Sunday 26 April	1	N		8.5
ESP	Spain	20200504	1	N		0.75	N		1	N		1	N		1	N		1	N		1	N		0.75	N	(sp2) Phase 0: .. and adults being allowed out for daily walks and exercise from Saturday 2 May (individually)	1	N		8.5	(eu) The strict lockdown is to be eased in four phases, with each stage to last for at least two weeks and conditional on progress. (sp2) The de-escalation to ‘a new normality’ officially started on Monday 4 May and will last up to eight weeks, until the end of June. (sp2) Phase Zero started on 4 May
ESP	Spain	20200511	1	R		0.75	R	(sp2) Fase 1: The BOE also recommends that people continue to work from home where possible	0.75	R	phase I for several provinces (sp1) Fase 1: Podrá procederse a la reapertura al público de todos los establecimientos y locales comerciales minoristas y de actividades de servicios profesionales cuya actividad se hubiera suspendido tras la declaración del estado de alarma, una superficie útil de exposición y venta igual o inferior a 400 metros cuadrados + altre regole distanziamento, max 30% capa…	0.75	R	phase I for several provinces (sp2) Phase 1: Restaurants, bars and cafés can open their outside terraces at 50% capacity. Hotels and tourist accommodation can open, but communal areas must remain closed	0.75	R	phase I for several provinces	0.75	R	phase I for several provinces	0.75	R	(sp2) Phase I: The official measures are that citizens must not travel from province to province, but travel within a province or healthcare zone is allowed.	0.75	R	(sp2) during phase one remains individual exercise	0.75	R	(sp2) Up to 10 people can meet for social gatherings, either outside or in someone’s home (also at restaurant and bar terraces – see below), but social distancing measures must be respected between people who do not already live together	7	(sp2) Phase One started on 11 May for many regions and provinces. (sp3) approx 50% in fase 0, 50% fase 1 (in base mappa)
ESP	Spain	20200518	1	R		0.75	R		0.5	R		0.5	R		0.5	R		0.5	R		0.5	R		0.5	R		0.5	R		5.25	(sp3) approx 20% in fase 0, 80% fase 1 (in base mappa)
ESP	Spain	20200525	1	R		0.75	R		0.25	R	phase II for several provinces (sp2) Fase 2: Shops and stores can open independently of their size, but with capacity limited to 40%. There should also be priority timetables for the over 65s	0.25	R	phase II for several provinces (sp2) fase2: Restaurant and bars can now re-open their interior dining areas, apart from nightclubs and music bars, provided capacity is limited to 40% (sp2) fase2: Hotels and tourist accommodations can re-open their common areas, provided capacity is kept to 30%.	0.25	R		0.25	R	(sp1) Buletin Fase 2: Se permitirá la asistencia a lugares de culto siempre que no se supere el cincuenta por ciento de su aforo. (sp2) Fase 2: Cinemas, theatres, auditoriums and culture venues can re-open capacity is limited to 30%, Casinos can open at 50% capacity. Open-air concerts are allowed, but the public must be seated, observing social distancing, with capacity at 30% and limited to 400 …	0.5	R	(sp1) Buletin Fase 2: Se podrá circular por la provincia, isla o unidad territorial de referencia a efectos del proceso de desescalada, sin perjuicio de las excepciones que justifiquen el desplazamiento a otra parte del territorio nacional …. (alla fine rimane il vincolo entro prov)	0.5	R	(sp2) Fase2 : . All are allowed to go out for walks and practise individual sports (jogging, cycling), in any part of their province, island or healthcare zone, with no limit on time or distance. It also means that anyone living in a Phase Two area can also go to the countryside or trekking, as long as they remain within their province or healthcare zone	0.25	R	(sp2) Up to 15 people can now meet for social gatherings, either outside or indorr, but social distancingto be respected. Up to 20 people can participate in nature tourism activities together	4	(sp2) Phase Two started on 25 May. (sp2) From Thursday 21 May, it then became compulsory to wear face masks in Spain in closed spaces (sp2) Madrid finally moved to Phase One on Monday 25 May. (sp3) approx 40% in fase 1, 60% fase 2 (in base mappa)
ESP	Spain	20200601	1	R		0.75	R		0.25	R		0.25	R		0.25	R		0.25	R		0.5	R	(sp2) Most importantly, the regional authorities for areas in Phase Three can allow free movement within their entire territories from Monday 8 June.	0.5	R		0.25	R		4	(sp2) On 3 June, the Spanish Congress voted to extend the ‘state of alarm’ for a sixth and final time until 21 June. The ‘state of alarm’ is in place whilst the country also continues with the plan of lifting lockdown restrictions. (sp2) Phase Three now starts from Monday 8 June for many regions (although some islands were already in Phase Three – see below). (sp3) approx 20% in fase 1, 80% fase …
FRA	France	20200106																												0
FRA	France	20200113																												0
FRA	France	20200120																												0
FRA	France	20200127																												0
FRA	France	20200203																												0
FRA	France	20200210																												0
FRA	France	20200217																												0
FRA	France	20200224																												0
FRA	France	20200302	0.5	T	(ox) regional. Only some prov in Northern France/Britanny.																									0.5
FRA	France	20200309	0.5	T																										0.5
FRA	France	20200316	1	N	(ox) national	1	N	(ox)	1	N		1	N		1	N		1	N	(fr3) The French have been confined to their homes with only brief trips allowed outside for buying food and essential errands.	1	N	( fr1) You may travel freely in your local area, respecting the ‘barrier gestures’ detailed below. You may not travel over 100 km from your home (as the crow flies), unless you have an imperative family or professional reason to do so. You must complete a declaration for those trips. ma quando iniziata??? (fr3) Every time a citizen leaves their home, they are required to download and fill in a fo…	1	N	(fr3) The French have been confined to their homes with only brief trips allowed outside for buying food and essential errands. In Paris - the worst affected area - lockdown measures were extended to ban all outdoor exercise between the hours of 10pm and 7am.	1	N	(fr3) The French have been confined to their homes with only brief trips allowed outside for buying food and essential errands.	9	(fr3) French President Emmanuel Macron announced strict confinement measures on March 17
FRA	France	20200323	1	N		1	N		1	N		1	N		1	N		1	N		1	N		1	N		1	N		9
FRA	France	20200330	1	N		1	N		1	N		1	N		1	N		1	N		1	N		1	N		1	N		9
FRA	France	20200406	1	N		1	N		1	N		1	N		1	N		1	N		1	N		1	N		1	N		9
FRA	France	20200413	1	N		1	N		1	N		1	N		1	N		1	N		1	N		1	N		1	N		9
FRA	France	20200420	1	N		1	N		1	N		1	N		1	N		1	N		1	N		1	N		1	N		9
FRA	France	20200427	1	N		1	N		1	N		1	N		1	N		1	N		1	N		1	N		1	N		9
FRA	France	20200504	1	N		1	N		1	N		1	N		1	N		1	N		1	N		1	N		1	N		9
FRA	France	20200511	0.75	T/R	(fr1) Kindergarten and primary school children may return to school, on a voluntary basis, since May 11th. Middle schools (collèges) are gradually reopening in departments in green zones. They will remain closed in red zones.	0.5	N	(fr2) Where possible, people should continue to work from home, especially in red departments. However, for businesses and jobs where this is not possible, the transport minister has recommended that companies reduce the number of staff working at one time, and stagger hours as much as possible. Approx 400k out of 800k back to work	0.25	N	(fr2) Most shops will be open, as will hairdressers, barbers and beauty salons. Food markets will also reopen.	1	N	(fr3) But restaurants, cafes, hotels, museums and cultural sites must stay closed and large festivals and events may only be allowed after mid-July. He also ordered that borders with EU countries - aside from Britain - would remain closed.	0.25	N	(fr2) Most shops will be open, as will hairdressers, barbers and beauty salons. Food markets will also reopen.	0.75	N	(fr1) ..But team sports and contact sports remain prohibited; gyms, swimming pools and sport centres remain closed and professional sport will not resume this season. Libraries and small museums reopened on May 11th ; larger museums, cinemas, theatres, beaches and lakes, summer camps and so on remain closed. Public parks and gardens may open in green zones. Places of worship remain open but publi…	0.5	N	(fr2) Travel up to 100km from your home address will now be permitted. ...You will no longer need an attestation form to leave your house, except proof of address <=100km limit.	0.5	N	(fr1) You may carry out individual outdoor sports, as long as you respect social distancing rules. (fr2) Vulnerable and/or at-risk people are no longer required to be in “mandatory confinement”	0.5	N	(fr2) You will now be allowed to visit friends, or have them round to your house, but there are conditions.Gatherings are still limited to 10 people at a time, and you must respect barrier gestures at all times - including not kissing or hugging, continue regular hand washing and/or using sanitiser gel, coughing into your elbow, etc.	5	(fr1) Depuis le 11 mai, le déconfinement s’effectue de façon progressive (fr2) The first phase of deconfinement is to last for three weeks, with the rules and restrictions set to be further re-evaluated at the end of May. Certain rules will apply to the entire country, while some things will only be allowed in “green departments”, and not in those still coloured “red”
FRA	France	20200518	0.75	T/R		0.5	N		0.25	N		1	N		0.25	N		0.75	N		0.5	N		0.5	N		0.5	N		5
FRA	France	20200525	0.75	T/R		0.5	N		0.25	N		1	N		0.25	N		0.75	N		0.5	N		0.5	N		0.5	N		5
FRA	France	20200601	0.75	T/R	A decision on high schools (lycées) and vocational training schools (lycées professionels) will be taken at the end of May. (fr4) on jun 22nd: "Despite the easing that began in mid-May and included the gradual reopening of schools, many schoolchildren have not set foot on school grounds in three months. According to the latest figures from the country’s education ministry, only 1.8 million primar…	0.5	N	(fr1) Working from home must be preferred whenever possible.	0.25	N	(fr1) Most shops and open-air markets are now open, with health measures in place.	1	N	(fr1) Bars and restaurants will not reopen until further notice.	0.25	N		0.75	N		0.5	N	( fr1) You may travel freely in your local area, respecting the ‘barrier gestures’ detailed below. You may not travel over 100 km from your home (as the crow flies), unless you have an imperative family or professional reason to do so. You must complete a declaration for those trips. ma quando iniziata???	0.5	N		0.5	N	(fr1) No more than 10 people may gather in any one place at present.	5
GBR	United Kingdom	20200106		T/R																										0
GBR	United Kingdom	20200113																												0
GBR	United Kingdom	20200120																												0
GBR	United Kingdom	20200127																												0
GBR	United Kingdom	20200203																												0
GBR	United Kingdom	20200210																												0
GBR	United Kingdom	20200217																												0
GBR	United Kingdom	20200224																												0
GBR	United Kingdom	20200302																												0
GBR	United Kingdom	20200309																												0
GBR	United Kingdom	20200316																												0	On 16 March, the government announced stricter social distancing measures for all – asking the public to ‘stop non-essential contact with others and to stop all unnecessary travel’. (ma poi effective since mar 20th)
GBR	United Kingdom	20200323	1	N	(uk2): On 18 March, the Prime Minister announced that schools would close from 20 March, except for children of key workers and vulnerable group (uk4) Schools have remained open to some pupils since 23 March 2020, welcoming more pupils back from 1 June 2020. Schools should therefore have already assessed the risks and implemented proportionate control measures to limit the transmission of coronav…	1	N	(internal IQVIA-UK) car manuf closed but airbus no. Which list allowed to stay open? Chemical highly recommanded to work from home but if required they would go	1	N	(uk2) Bars, restaurants, shops, and some other premises were told to close on 20 March. In a pre-recorded, televised address to the nation on 23 March, the Prime Minister announced stricter lockdown measures, instructing people to only leave their home for a small number of purposes, closing all non-essential shops, and stopping social gatherings.	1	N	(uk2) Bars, restaurants, shops, and some other premises were told to close on 20 March. In a pre-recorded, televised address to the nation on 23 March, the Prime Minister announced stricter lockdown measures, instructing people to only leave their home for a small number of purposes, closing all non-essential shops, and stopping social gatherings. (uk2) on 20 March with the closure of all enterta…	1	N	(uk2) Bars, restaurants, shops, and some other premises were told to close on 20 March. In a pre-recorded, televised address to the nation on 23 March, the Prime Minister announced stricter lockdown measures, instructing people to only leave their home for a small number of purposes, closing all non-essential shops, and stopping social gatherings.	1	N	(uk2) Bars, restaurants, shops, and some other premises were told to close on 20 March. In a pre-recorded, televised address to the nation on 23 March, the Prime Minister announced stricter lockdown measures, instructing people to only leave their home for a small number of purposes, closing all non-essential shops, and stopping social gatherings. (uk2) on 20 March with the closure of all enterta…	1	N	(uk2) Essential travel does not include visits to second homes, camp sites, caravan parks or similar, whether for isolation purposes or holidays. People must remain in their primary residence.	1		(uk2) Bars, restaurants, shops, and some other premises were told to close on 20 March. In a pre-recorded, televised address to the nation on 23 March, the Prime Minister announced stricter lockdown measures, instructing people to only leave their home for a small number of purposes, closing all non-essential shops, and stopping social gatherings.	1		(uk2) Bars, restaurants, shops, and some other premises were told to close on 20 March. In a pre-recorded, televised address to the nation on 23 March, the Prime Minister announced stricter lockdown measures, instructing people to only leave their home for a small number of purposes, closing all non-essential shops, and stopping social gatherings.	9	(uk3) Why are there different restrictions in different parts of the UK? The UK government is only responsible for lockdown restrictions in England. This is because health is a devolved matter, which means that Scotland, Wales and Northern Ireland are responsible for their own policies in relation to public health matters. ‘Lockdown’ was imposed through public health legislation, with separate re…
GBR	United Kingdom	20200330	1	N		1	N		1	N		1	N		1	N		1	N		1	N		1			1			9
GBR	United Kingdom	20200406	1	N		1	N		1	N		1	N		1	N		1	N		1	N		1			1			9
GBR	United Kingdom	20200413	1	N		1	N		1	N		1	N		1	N		1	N		1	N		1			1			9
GBR	United Kingdom	20200420	1	N		1	N		1	N		1	N		1	N		1	N		1	N		1			1			9
GBR	United Kingdom	20200427	1	N		1	N		1	N		1	N		1	N		1	N		1	N		1			1			9
GBR	United Kingdom	20200504	1	N		1	N		1	N	(internal IQVI-UK): from may 2nd approx openings on building related shops (paint, wood etc). Confirms no clothes, shoes, bookshops etc	1	N		1	N		1	N		1	N		1			1			9
GBR	United Kingdom	20200511	1	N		0.25	N	(uk2) starting from 13 May and in place until at least 1 June – anyone who cannot work from home is actively encouraged to go back to work, and people will be allowed to take ‘unlimited’ outdoor exercise Applied same score than Italy	1	N		1	N		1	N		1	N		1	N		0.5		(internal IQVIA -UK):Unlimited exercise/ meeting another person not from your household – from 13th of May (uk1) Still no vist at home/indoor, no overnight out (uk2) starting from 13 May and in place until at least 1 June – anyone who cannot work from home is actively encouraged to go back to work, and people will be allowed to take ‘unlimited’ outdoor exercise..The government’s message of ‘stay …	1			7.75
GBR	United Kingdom	20200518	1	N		0.25	N	(internall IQVIA-UK): Back at work for people who cannot work from home (Construction and manufacturing sectors) – 18th of May Applied same score than Italy	1	N		1	N		1	N		1	N		1	N		0.5			1			7.75
GBR	United Kingdom	20200525	1	N		0.25	N		1	N		1	N		1	N		1	N		1	N		0.5			1			7.75
GBR	United Kingdom	20200601	0.75	N	1 giu iniziano gradualmente (corriere) (uk4) When we made the decision to ask schools to open only to a small number of children, this was done with the aim of reducing transmission of coronavirus (COVID-19), to protect the NHS and save lives. As the situation improved, we began to consider how we could bring more children and young people back into schools. From 1 June, we supported primary scho…	0.25	N		1	N	(corriere) still closed till 15-jun	1	N	(corriere) opening still tbd	1	N	(corriere) opening still tbd	1	N	(corriere) opening still tbd	1	N		0.5			0.5		non più di 6 persone from different housholds (uk gov)	6
ITA	Italy	20200106																												0
ITA	Italy	20200113																												0
ITA	Italy	20200120																												0
ITA	Italy	20200127																												0
ITA	Italy	20200203																												0
ITA	Italy	20200210																												0
ITA	Italy	20200217																												0
ITA	Italy	20200224	0.5	T	(it1) dcpm 23/2, Codogno area + Vo Euganeo only	0.5	T	(it1) dcpm 23/2, Codogno area + Vo Euganeo only. Non essential activities closed in these areas.	0.5	T	(it1) dcpm 23/2, Codogno area + Vo Euganeo only	0.5	T	(it1) dcpm 23/2, Codogno area + Vo Euganeo only	0.5	T	(it1) dcpm 23/2, Codogno area + Vo Euganeo only	0.5	T	(it1) dcpm 23/2, Codogno area + Vo Euganeo only	0.5	T	(it1) dcpm 23/2, Codogno area + Vo Euganeo only	0.5	T	(it1) dcpm 23/2, Codogno area + Vo Euganeo only	0.5	T	(it1) dcpm 23/2, Codogno area + Vo Euganeo only	4.5
ITA	Italy	20200302	1	N	by march 4th national	0.5	N	(it1) dcpm 1/3, In aggiunta su zone rosse (ER+Lomb-Piem+Veneto+PU+SV), raccomandato smarworking	0.5	T	(it1) dcpm 1/3, In aggiunta su zone rosse (ER+Lomb-Piem+Veneto+PU+SV), richiesto distanziamento, limitazioni accesso/contingentamento	0.5	T	(it1) dcpm 1/3, In aggiunta su zone rosse (ER+Lomb-Piem+Veneto+PU+SV), riduzioni oari apertura, solo servizio al tavolo	0.5	T		0.5	T	(it1) dcpm 1/3, In aggiunta su zone rosse (ER+Lomb-Piem+Veneto+PU+SV) misure "intermedie: mo manifestazioni sportive, limitazioni funzioni regiose, cancellazione eventi etc, palestre, centri sportivi	0.5	N		0.5	N		0.5	N		5	si aggiungono restrizioni "mild" sulle 14 zone rosse. Nel complesso lascio score di 0,5
ITA	Italy	20200309	1	N		1	N	closed except essentials	1	N		1	N		1	N		1	N		1	N	entro regione, entro comune ,solo essential	1	N		1	N	solo conviventi eccetto necessità	9
ITA	Italy	20200316	1	N		1	N		1	N		1	N		1	N		1	N		1	N		1	N		1	N		9
ITA	Italy	20200323	1	N		1	N		1	N		1	N		1	N		1	N		1	N		1	N		1	N		9
ITA	Italy	20200330	1	N		1	N		1	N		1	N		1	N		1	N		1	N		1	N		1	N		9
ITA	Italy	20200406	1	N		1	N		1	N		1	N		1	N		1	N		1	N		1	N		1	N		9
ITA	Italy	20200413	1	N		1	N		1	N		1	N		1	N		1	N		1	N		1	N		1	N		9
ITA	Italy	20200420	1	N		1	N		1	N		1	N		1	N		1	N		1	N		1	N		1	N		9
ITA	Italy	20200427	1	N		1	N		1	N		1	N		1	N		1	N		1	N		1	N		1	N		9
ITA	Italy	20200504	1	N		0.25	N	re-opened, recommanded smartworking	0.75	N	apertura cose per edilizia, garden centers	1	N		1	N		1	N		0.5	N	entro regione	0.5	N	allowed visiting familiar and daily individual exercise	0.75	N	solo congiunti	6.75	Lockdown easing slighly different across regions (some asked for some additional "certifications" but overall we classify as nationa.
ITA	Italy	20200511	1	N		0.25	N		0.75	N		1	N		1	N		1	N		0.5	N		0.5	N		0.75	N		6.75
ITA	Italy	20200518	1	N		0.25	N		0.25	N	opened with social distancng measures	0.25	N	opened with social distancng measures	0.25	N	opened with social distancng measures	0.5	N	ok museum, individual sports, worship	0.5	N		0	N		0.25	N	vietati assembramenti, si amici e parenti, no limits on nb	3.25
ITA	Italy	20200525	1	N		0.25	N		0.25	N		0.25	N		0.25	N		0.5	N		0.5	N		0	N		0.25	N		3.25
ITA	Italy	20200601	1	N		0.25	N		0.25	N		0.25	N		0.25	N		0.25	N	opened gyms	0	N		0	N		0.25	N		2.5

## Sheet: Containment index tables
Containment index tables
Table 1
Index label		Index description
C1	Schools	Restrictions on access/openings as for all levels of school (kindergarden, primary, secondary, high school, university etc) and/or daycare closure
C2	Business & Workplace	Restrictions on companies activities: open and/or recommaned smartworking and/or stopped. Focus on all activities except C3--C5 (retail, shops, bar/restaurants etc.)
C3	Shops/Retail	Restrictions on access/opening for retail activities excluding selling essentials goods (although list of inclusion might be different across countries)
C4	Hospitality	Restrictions on access/opening for restaurants, bars, cafes, pubs, hotel and accomodations.
C5	Personal care activities	Restrictions on access/opening for hairdresser, beauty salons, massage etc. ( considered separately from C1-C4 as higher risk for reduced physical distances)
C6	Assembly and Leisure	Restriction on access/openings to museums, cinema, gyms, worship,etc
C7	Internal movement	Restrictions on movement distances within the country
C8	Stay at home	Restrictions on reasons for leaving home
C9	Gatherings	Restrictions on number of people that can meet
Table 2.
Index label		Score (decreasing severity)
		1	0.75	0.5	0.25	0
C1	Schools	All closed excl few exceptions (ex. UK for children of key workers and vulnerable group)	Few levels opened (ex GE only graduating classes)	Some open and/or depending on region (i.e. partial and/or targeted)	Most open except few exceptions	No measures
C2	Business & Workplace	Smart working required otherwise non essential supply chain closed	Few specific non-essential categories allowed (ex. Italy Buildings/engineering that opened before others)	Some open, working from home incentived and/or depending on region (i.e. partial and/or targeted)	Most open (and/or smartworking recommanded)	No restrictions although smartworking recommanded
C3	Shops/Retail	Closed excluded essential goods (although definition not exactly the same in all countries	Not assigned	Some open and/or depending on region (i.e. partial and/or targeted)	Mostly open although with reduced capacity and social distancing measures	All opened
C4	Hospitality	All closed excl few exceptions (like hospital cafes, service station,..). Home delivery allowed	Mostly closed and/or Takeaway allowed	Some open and/or depending on region (i.e. partial and/or targeted)	Mostly open although with reduced capacity and social distancing measures	All opened
C5	Personal care activities	Closed	mostly closed	Some open and/or depending on region (i.e. partial and/or targeted)	Mostly open although with reduced capacity and social distancing measures	All opened
C6	Assembly and Leisure	All closed	Several closed/restriced	Some open and/or depending on region (i.e. partial and/or targeted)	Mostly open although with reduced capacity and social distancing measures	All opened
C7	Internal movement	Request to stay within municipalities	Used in case score 1 applied only to some regions	Restrictions but allowing for some internal movement (ex within province or region or within max distance (100km like France) )	Used in case score 0.5 applied only to some regions	No restrictions at all
C8	Stay at home	Say at home except essentials needs (buying food, medical reasons, assistance/caregiving)	Limited daily walks and exercise (individual)	Stay at home as much as possible and continue to apply physical distancing but no justification required	Not assigned	No restrictions at all
C9	Gatherings	Only same households	Very limited under conditions (ex max 2 households)	Approximatevely max 10 persons	Events (>50) banned	No restrictions at all
Sum of Containment index	Column Labels
Row Labels	France	Germany	Italy	Spain	United Kingdom
20200106	0	0	0	0	0
20200113	0	0	0	0	0
20200120	0	0	0	0	0
20200127	0	0	0	0	0
20200203	0	0	0	0	0
20200210	0	0	0	0	0
20200217	0	0	0	0	0
20200224	0	0.25	4.5	0	0
20200302	0.5	0.25	5	0	0
20200309	0.5	0.75	9	0.5	0
20200316	9	3.5	9	8.75	0
20200323	9	7.25	9	8.75	9
20200330	9	7.25	9	9	9
20200406	9	7.25	9	9	9
20200413	9	7.25	9	9	9
20200420	9	6.75	9	8.75	9
20200427	9	6.75	9	8.5	9
20200504	9	3.5	6.75	8.5	9
20200511	5	3.5	6.75	7	7.75
20200518	5	3.5	3.25	5.25	7.75
20200525	5	3.25	3.25	4	7.75
20200601	5	3.25	2.5	4	6
Grand Total	93	64.25	104	91	92.25

## Sheet: pop
Population per Country
population	Country/Region
65273512	France
83783945	Germany
60461828	Italy
46754783	Spain
67886004	United Kingdom
PER NORMALIZZAZIONE	100000
PER NORMALIZZAZIONE	1000000

## Sheet: date
Timeframe
Week starting	targeted start	lockdown	phase2	phase 2 + 30 days
France	2020-03-02	2020-03-16	2020-05-11	2020-06-10
Germany	2020-02-24	2020-03-23	2020-05-04	2020-06-03
Italy	2020-02-24	2020-03-09	2020-05-18	2020-06-17
Spain	2020-03-09	2020-03-16	2020-05-18	2020-06-17
United Kingdom		2020-03-23	2020-06-01	2020-07-01

## Sheet: total cases
	Figure 2. Total cases comparison for 100K inhabitants
			France	Germany	Italy	Spain	United Kingdom
	Targeted start		0.292615	0.0190967	0.378751	4.93639
	Lockdown start		10.0753	34.6797	15.1699	29.9927	9.79583
	Phase 2 start		213.745	198.31	373.601	496.285	407.053

## Sheet: new cases
	Figure 4. Average daily new cases. The figure shows the actual average daily new cases and the predicted ones in 30 days starting from Phase Two start (T2).
	Average daily new cases per 100K population in 30 days starting from T2
			average daily new cases in 30 days - actual	average daily new cases in 30 days - predicted
	France		23.93	12.2
	Germany		21.45	14.28
	Italy		19.75	21.63
	Spain		28.3	15.2
	United Kingdom		54.73	27.32

## Sheet: actual
Number of cases in the different countries in the different days
	actual - IT	actual - GE	actual - FR	actual - SP	actual - UK		normalized actual - IT	normalized actual - GE	normalized actual - FR	normalized actual - SP	normalized actual - UK
2020-02-20	3	16	12	3	9		0.00496181	0.0190967	0.0183842	0.00641646	0.0132575
2020-02-21	20	16	12	3	9		0.0330787	0.0190967	0.0183842	0.00641646	0.0132575
2020-02-22	62	16	12	3	9		0.102544	0.0190967	0.0183842	0.00641646	0.0132575
2020-02-23	155	16	12	3	9		0.25636	0.0190967	0.0183842	0.00641646	0.0132575
2020-02-24	229	16	12	4	13		0.378751	0.0190967	0.0183842	0.00855527	0.0191497
2020-02-25	322	17	14	10	13		0.532567	0.0202903	0.0214482	0.0213882	0.0191497
2020-02-26	453	27	18	18	13		0.749233	0.0322257	0.0275763	0.0384987	0.0191497
2020-02-27	655	46	38	36	15		1.08333	0.0549031	0.0582166	0.0769975	0.0220959
2020-02-28	888	48	57	55	20		1.4687	0.0572902	0.0873249	0.117635	0.0294612
2020-02-29	1128	79	100	83	23		1.86564	0.0942901	0.153202	0.177522	0.0338803
2020-03-01	1694	130	130	138	36		2.80177	0.155161	0.199162	0.295157	0.0530301
2020-03-02	2036	159	191	195	40		3.36741	0.189774	0.292615	0.41707	0.0589223
2020-03-03	2502	196	212	270	51		4.13815	0.233935	0.324787	0.577481	0.0751259
2020-03-04	3089	262	285	351	85		5.10901	0.312709	0.436624	0.750725	0.12521
2020-03-05	3858	482	423	534	115		6.38089	0.575289	0.648042	1.14213	0.169402
2020-03-06	4636	670	613	768	163		7.66765	0.799676	0.939125	1.64261	0.240108
2020-03-07	5883	799	949	1100	206		9.73011	0.953643	1.45388	2.3527	0.30345
2020-03-08	7375	1040	1181	1535	273		12.1978	1.24129	1.80931	3.28309	0.402145
2020-03-09	9172	1176	1412	2308	321		15.1699	1.40361	2.16321	4.93639	0.472852
2020-03-10	10149	1457	1784	3284	382		16.7858	1.739	2.73311	7.02388	0.562708
2020-03-11	12462	1908	2281	4441	456		20.6114	2.27729	3.49453	9.49849	0.671714
2020-03-12	15113	2078	2876	5977	456		24.9959	2.48019	4.40608	12.7837	0.671714
2020-03-13	17660	3675	3688	7660	798		29.2085	4.38628	5.65007	16.3834	1.1755
2020-03-14	21157	4585	4500	9808	1140		34.9923	5.47241	6.89407	20.9775	1.67929
2020-03-15	24747	5795	5423	11518	1140		40.93	6.9166	8.30812	24.6349	1.67929
2020-03-16	27980	7272	6577	14023	1543		46.2771	8.67947	10.0761	29.9927	2.27293
2020-03-17	31506	9257	7730	17718	1950		52.1089	11.0487	11.8425	37.8956	2.87246
2020-03-18	35713	12327	9134	21770	2626		59.067	14.7128	13.9934	46.5621	3.86825
2020-03-19	41035	15320	10995	26339	2689		67.8693	18.2851	16.8445	56.3343	3.96105
2020-03-20	47021	19848	12612	31786	3983		77.7697	23.6895	19.3218	67.9845	5.86719
2020-03-21	53578	22213	14459	36653	5018		88.6146	26.5122	22.1514	78.3941	7.3918
2020-03-22	59138	24873	16689	41299	5683		97.8105	29.6871	25.5678	88.3311	8.37139
2020-03-23	63927	29056	19856	48991	6650		105.731	34.6797	30.4197	104.783	9.79583
2020-03-24	69176	32986	22302	57554	8077		114.413	39.3703	34.167	123.098	11.8979
2020-03-25	74386	37323	25233	66513	9529		123.03	44.5467	38.6573	142.259	14.0368
2020-03-26	80589	43938	29155	75702	11658		133.289	52.442	44.6659	161.913	17.1729
2020-03-27	86498	50871	32964	83955	14543		143.062	60.7169	50.5013	179.565	21.4227
2020-03-28	92472	57695	37575	90383	17089		152.943	68.8616	57.5655	193.313	25.1731
2020-03-29	97689	62095	40174	96196	19522		161.571	74.1132	61.5472	205.746	28.757
2020-03-30	101739	66885	44550	104344	22141		168.27	79.8303	68.2513	223.173	32.615
2020-03-31	105792	71808	52128	111757	25150		174.973	85.7062	79.8609	239.028	37.0474
2020-04-01	110574	77872	56989	119348	29474		182.882	92.9438	87.308	255.264	43.4169
2020-04-02	115242	84794	59105	126628	33718		190.603	101.206	90.5497	270.834	49.6686
2020-04-03	119827	91159	64338	133306	38168		198.186	108.802	98.5668	285.117	56.2237
2020-04-04	124632	96092	68605	138845	41903		206.133	114.69	105.104	296.964	61.7255
2020-04-05	128948	100123	70478	142517	47806		213.272	119.501	107.973	304.818	70.421
2020-04-06	132547	103374	74390	147730	51608		219.224	123.382	113.967	315.968	76.0216
2020-04-07	135586	107663	78167	153316	55242		224.251	128.501	119.753	327.915	81.3747
2020-04-08	139422	113296	82048	159065	60733		230.595	135.224	125.699	340.211	89.4632
2020-04-09	143626	118181	86334	163605	65077		237.548	141.054	132.265	349.921	95.8622
2020-04-10	147577	122171	90676	168165	73758		244.083	145.817	138.917	359.674	108.65
2020-04-11	152271	124908	93790	172069	78991		251.847	149.083	143.688	368.024	116.358
2020-04-12	156363	127854	95403	175102	84279		258.614	152.6	146.159	374.511	124.148
2020-04-13	159516	130072	98076	178235	88621		263.829	155.247	150.254	381.212	130.544
2020-04-14	162488	131359	103573	182672	93873		268.745	156.783	158.675	390.702	138.28
2020-04-15	165155	134753	106206	186494	98476		273.156	160.834	162.709	398.877	145.061
2020-04-16	168941	137698	108847	190319	103093		279.418	164.349	166.755	407.058	151.862
2020-04-17	172434	141397	109252	194160	108692		285.195	168.764	167.376	415.273	160.11
2020-04-18	175925	143342	111821	194160	114217		290.969	171.085	171.311	415.273	168.248
2020-04-19	178972	145184	112606	195665	120067		296.008	173.284	172.514	418.492	176.866
2020-04-20	181228	147065	114657	198623	124743		299.74	175.529	175.656	424.819	183.754
2020-04-21	183957	148291	117324	200979	129044		304.253	176.992	179.742	429.858	190.089
2020-04-22	187327	150648	119151	203900	133495		309.827	179.805	182.541	436.105	196.646
2020-04-23	189973	153129	120804	206015	138078		314.203	182.767	185.074	440.629	203.397
2020-04-24	192994	154999	122577	208520	143464		319.2	184.998	187.79	445.986	211.331
2020-04-25	195351	156513	124114	210162	148377		323.098	186.805	190.145	449.498	218.568
2020-04-26	197675	157770	124575	211822	152840		326.942	188.306	190.851	453.049	225.142
2020-04-27	199414	158758	128339	213353	157149		329.818	189.485	196.617	456.323	231.49
2020-04-28	201505	159912	129859	214225	161145		333.276	190.862	198.946	458.188	237.376
2020-04-29	203591	161539	129859	215479	165221		336.727	192.804	198.946	460.87	243.38
2020-04-30	205463	163009	129859	216764	171253		339.823	194.559	198.946	463.619	252.266
2020-05-01	207428	164077	130185	217997	177454		343.073	195.833	199.445	466.256	261.4
2020-05-02	209328	164967	130979	218899	182260		346.215	196.896	200.662	468.185	268.479
2020-05-03	210717	165664	131287	219343	186599		348.512	197.728	201.134	469.135	274.871
2020-05-04	211938	166152	131863	220367	190584		350.532	198.31	202.016	471.325	280.741
2020-05-05	213013	167007	132967	221241	194990		352.31	199.331	203.707	473.194	287.232
2020-05-06	214457	168162	137150	222149	201101		354.698	200.709	210.116	475.136	296.233
2020-05-07	215858	169430	137779	223306	206715		357.015	202.223	211.079	477.611	304.503
2020-05-08	217185	170588	138421	224048	211364		359.21	203.605	212.063	479.198	311.351
2020-05-09	218268	171324	138854	224755	215260		361.001	204.483	212.726	480.71	317.09
2020-05-10	219070	171879	139063	227659	219183		362.328	205.146	213.047	486.921	322.869
2020-05-11	219814	172576	139519	228373	223060		363.558	205.977	213.745	488.448	328.58
2020-05-12	221216	173171	140227	228957	226463		365.877	206.688	214.83	489.697	333.593
2020-05-13	222104	174098	140734	229395	229705		367.346	207.794	215.607	490.634	338.369
2020-05-14	223096	174478	141356	230174	233151		368.987	208.248	216.56	492.3	343.445
2020-05-15	223885	175233	141919	230753	236711		370.291	209.149	217.422	493.539	348.689
2020-05-16	224760	175752	142291	231321	240161		371.739	209.768	217.992	494.754	353.771
2020-05-17	225435	176369	142411	231606	243695		372.855	210.505	218.176	495.363	358.977
2020-05-18	225886	176551	142903	232037	246406		373.601	210.722	218.93	496.285	362.97
2020-05-19	226699	177778	143427	232555	248818		374.946	212.186	219.732	497.393	366.523
2020-05-20	227364	178473	143845	233037	248293		376.046	213.016	220.373	498.424	365.75
2020-05-21	228006	179021	144163	234824	250908		377.107	213.67	220.86	502.246	369.602
2020-05-22	228658	179710	144556	235290	254195		378.186	214.492	221.462	503.243	374.444
2020-05-23	229327	179986	144806	235772	257154		379.292	214.822	221.845	504.274	378.803
2020-05-24	229858	180328	144921	235772	259559		380.17	215.23	222.021	504.274	382.345
2020-05-25	230158	180600	145279	236259	261184		380.667	215.554	222.57	505.315	384.739
2020-05-26	230555	181200	145555	236259	265227		381.323	216.271	222.992	505.315	390.695
2020-05-27	231139	181524	145746	237906	267240		382.289	216.657	223.285	508.838	393.66
2020-05-28	231732	182196	149071	238564	269127		383.27	217.459	228.379	510.245	396.44
2020-05-29	232248	182922	149668	239228	271222		384.123	218.326	229.294	511.665	399.526
2020-05-30	232664	183189	151496	239479	272826		384.811	218.645	232.094	512.202	401.888
2020-05-31	232997	183410	151753	239638	274762		385.362	218.908	232.488	512.542	404.74
2020-06-01	233197	183594	152091	239932	276332		385.693	219.128	233.006	513.171	407.053
2020-06-02	233515	183879	152091	240326	277985		386.219	219.468	233.006	514.014	409.488
2020-06-03	233836	184121	152091	240660	279856		386.75	219.757	233.006	514.728	412.244
2020-06-04	234013	184472	152444	240978	281661		387.043	220.176	233.546	515.408	414.903
2020-06-05	234531	184924	153055	241310	283311		387.899	220.715	234.483	516.118	417.333
2020-06-06	234801	185450	153634	241550	284868		388.346	221.343	235.37	516.632	419.627
2020-06-07	234998	185750	153977	241717	286194		388.672	221.701	235.895	516.989	421.58
2020-06-08	235278	186109	154188	241966	287399		389.135	222.13	236.218	517.521	423.355
2020-06-09	235561	186506	154591	242280	289140		389.603	222.604	236.836	518.193	425.92
2020-06-10	235763	186522	155136	242707	290143		389.937	222.623	237.671	519.106	427.397
2020-06-11	236142	186691	155561	243209	291409		390.564	222.824	238.322	520.18	429.262
2020-06-12	236305	187226	156287	243605	292950		390.833	223.463	239.434	521.027	431.532
2020-06-13	236651	187267	156813	243928	294375		391.406	223.512	240.24	521.718	433.631
2020-06-14	236989	187518	157220	244109	295889		391.965	223.811	240.863	522.105	435.862
2020-06-15	237290	187682	157372	244328	296857		392.462	224.007	241.096	522.573	437.287
2020-06-16	237500	188252	157716	244683	298136		392.81	224.687	241.623	523.333	439.172
2020-06-17	237828	188604	158174	245268	299251		393.352	225.108	242.325	524.584	440.814
2020-06-18	238159	189817	158641	245575	300469		393.9	226.555	243.04	525.24	442.608
2020-06-19	238011	190299	159452	245938	301815		393.655	227.131	244.283	526.017	444.591
2020-06-20	238275	190670	160093	246272	303110		394.092	227.573	245.265	526.731	446.499
2020-06-21	238499	191272	160377	246504	304331		394.462	228.292	245.7	527.227	448.297
2020-06-22	238720	191768	160750	246752	305289		394.828	228.884	246.271	527.758	449.708
2020-06-23	238833	192480	161267	247086	306210		395.015	229.734	247.063	528.472	451.065
2020-06-24	239410	192871	161348	247486	306862		395.969	230.2	247.188	529.328	452.025
2020-06-25	239706	193371	161348	247905	307980		396.458	230.797	247.188	530.224	453.672
2020-06-26	239961	194036	162936	248469	309360		396.88	231.591	249.62	531.43	455.705
2020-06-27	240136	194458	163454	248770	310250		397.17	232.095	250.414	532.074	457.016
2020-06-28	240310	194693	163980	248970	311151		397.457	232.375	251.22	532.502	458.343
2020-06-29	240436	195042	164260	249271	311965		397.666	232.792	251.649	533.145	459.542
2020-06-30	240578	195418	164801	249659	312654		397.901	233.24	252.478	533.975	460.557
2020-07-01	240760	195893	165719	250103	313483		398.202	233.807	253.884	534.925	461.779
2020-07-02	240961	196370	166378	250545	283757		398.534	234.377	254.894	535.87	417.99
2020-07-03	241184	196780	166960	250545	284276		398.903	234.866	255.785	535.87	418.755
2020-07-04	241419	197198	167418	250545	284900		399.292	235.365	256.487	535.87	419.674
2020-07-05	241611	197523	167877	251789	285416		399.609	235.753	257.19	538.531	420.434
2020-07-06	241819	198064	168335	252130	285678		399.953	236.399	257.892	539.26	420.82
2020-07-07	241956	198343	168810	252513	286349		400.18	236.732	258.619	540.08	421.809
2020-07-08	242149	198699	169473	253056	286979		400.499	237.156	259.635	541.241	422.737
2020-07-09	242363	199001	170094	253908	287621		400.853	237.517	260.587	543.063	423.682
2020-07-10	242639	199332	170752	253908	288133		401.309	237.912	261.595	543.063	424.437
2020-07-11	242827	199709	171294	253908	288953		401.62	238.362	262.424	543.063	425.644
2020-07-12	243061	199919	171835	255953	289603		402.007	238.613	263.254	547.437	426.602
2020-07-13	243230	200180	172377	256619	290133		402.287	238.924	264.084	548.861	427.383
2020-07-14	243344	200456	173304	257494	291373		402.475	239.253	265.504	550.733	429.209
2020-07-15	243506	200890	173304		291911		402.743	239.771	265.504	0	430.002
2020-07-16	243736						403.124	0	0	0	0
2020-07-17	243967						403.506	0	0	0	0
2020-07-18	244216						403.918	0	0	0	0
2020-07-19	244434						404.278	0	0	0	0
2020-07-20	244624						404.592	0	0	0	0
2020-07-21	244752						404.804	0	0	0	0
2020-07-22	245032						405.267	0	0	0	0
2020-07-23	245338						405.773	0	0	0	0
2020-07-24	245590						406.19	0	0	0	0
2020-07-25	245864						406.643	0	0	0	0
2020-07-26	246118						407.063	0	0	0	0
2020-07-27	246286						407.341	0	0	0	0
2020-07-28	246488						407.675	0	0	0	0
2020-07-29	246776						408.152	0	0	0	0
2020-07-30	247158						408.784	0	0	0	0
2020-07-31	247537						409.41	0	0	0	0
2020-08-01	247832						409.898	0	0	0	0
2020-08-02	248070						410.292	0	0	0	0
2020-08-03	248229						410.555	0	0	0	0
2020-08-04	248419						410.869	0	0	0	0
2020-08-05	248803						411.504	0	0	0	0
2020-08-06	249204						412.167	0	0	0	0
2020-08-07	249756						413.08	0	0	0	0
2020-08-08	250103						413.654	0	0	0	0
2020-08-09	250566						414.42	0	0	0	0
2020-08-10	250825						414.849	0	0	0	0
2020-08-11	251237						415.53	0	0	0	0
2020-08-12	251713						416.317	0	0	0	0
2020-08-13	252235						417.181	0	0	0	0
2020-08-14	252809						418.13	0	0	0	0
2020-08-15	253438						419.17	0	0	0	0
2020-08-16	253915						419.959	0	0	0	0
2020-08-17	254235						420.488	0	0	0	0
2020-08-18	254636						421.152	0	0	0	0
2020-08-19	255278						422.213	0	0	0	0
2020-08-20	256118						423.603	0	0	0	0

## Sheet: epidemic curve
Figure 3. Epidemic curve. The figure shows curves representing the trend of actual total cases (continuous line) and curves representing the prediction taken at Phase Two start (dotted line).
	2020-02-20	2020-02-21	2020-02-22	2020-02-23	2020-02-24	2020-02-25	2020-02-26	2020-02-27	2020-02-28	2020-02-29	2020-03-01	2020-03-02	2020-03-03	2020-03-04	2020-03-05	2020-03-06	2020-03-07	2020-03-08	2020-03-09	2020-03-10	2020-03-11	2020-03-12	2020-03-13	2020-03-14	2020-03-15	2020-03-16	2020-03-17	2020-03-18	2020-03-19	2020-03-20	2020-03-21	2020-03-22	2020-03-23	2020-03-24	2020-03-25	2020-03-26	2020-03-27	2020-03-28	2020-03-29	2020-03-30	2020-03-31	2020-04-01	2020-04-02	2020-04-03	2020-04-04	2020-04-05	2020-04-06	2020-04-07	2020-04-08
IT
actual	0.00496181	0.0330787	0.102544	0.25636	0.378751	0.532567	0.749233	1.08333	1.4687	1.86564	2.80177	3.36741	4.13815	5.10901	6.38089	7.66765	9.73011	12.1978	15.1699	16.7858	20.6114	24.9959	29.2085	34.9923	40.93	46.2771	52.1089	59.067	67.8693	77.7697	88.6146	97.8105	105.731	114.413	123.03	133.289	143.062	152.943	161.571	168.27	174.973	182.882	190.603	198.186	206.133	213.272	219.224	224.251	230.595
predicted at phase 2 start																			0	0	0	0	0	0	0	0	0	0	0	0	0	0	0	0	0	0	0	0	0	0	0	0	0	0	0	0	0	0	0
UK
actual	0.0132575	0.0132575	0.0132575	0.0132575	0.0191497	0.0191497	0.0191497	0.0220959	0.0294612	0.0338803	0.0530301	0.0589223	0.0751259	0.12521	0.169402	0.240108	0.30345	0.402145	0.472852	0.562708	0.671714	0.671714	1.1755	1.67929	1.67929	2.27293	2.87246	3.86825	3.96105	5.86719	7.3918	8.37139	9.79583	11.8979	14.0368	17.1729	21.4227	25.1731	28.757	32.615	37.0474	43.4169	49.6686	56.2237	61.7255	70.421	76.0216	81.3747	89.4632
predicted at phase 2 start
GE
actual	0.0190967	0.0190967	0.0190967	0.0190967	0.0190967	0.0202903	0.0322257	0.0549031	0.0572902	0.0942901	0.155161	0.189774	0.233935	0.312709	0.575289	0.799676	0.953643	1.24129	1.40361	1.739	2.27729	2.48019	4.38628	5.47241	6.9166	8.67947	11.0487	14.7128	18.2851	23.6895	26.5122	29.6871	34.6797	39.3703	44.5467	52.442	60.7169	68.8616	74.1132	79.8303	85.7062	92.9438	101.206	108.802	114.69	119.501	123.382	128.501	135.224
predicted at phase 2 start
FR
actual	0.0183842	0.0183842	0.0183842	0.0183842	0.0183842	0.0214482	0.0275763	0.0582166	0.0873249	0.153202	0.199162	0.292615	0.324787	0.436624	0.648042	0.939125	1.45388	1.80931	2.16321	2.73311	3.49453	4.40608	5.65007	6.89407	8.30812	10.0761	11.8425	13.9934	16.8445	19.3218	22.1514	25.5678	30.4197	34.167	38.6573	44.6659	50.5013	57.5655	61.5472	68.2513	79.8609	87.308	90.5497	98.5668	105.104	107.973	113.967	119.753	125.699
predicted at phase 2 start
SP
actual	0.00641646	0.00641646	0.00641646	0.00641646	0.00855527	0.0213882	0.0384987	0.0769975	0.117635	0.177522	0.295157	0.41707	0.577481	0.750725	1.14213	1.64261	2.3527	3.28309	4.93639	7.02388	9.49849	12.7837	16.3834	20.9775	24.6349	29.9927	37.8956	46.5621	56.3343	67.9845	78.3941	88.3311	104.783	123.098	142.259	161.913	179.565	193.313	205.746	223.173	239.028	255.264	270.834	285.117	296.964	304.818	315.968	327.915	340.211
predicted at phase 2 start
[truncated: 134 more columns]
